# Supplementary material for: Haemophilus influenzae Invasive Infections in Children in Vaccine Era: Phenotypic and Genotypic Characterization Tunis, Tunisia
Source: Microorganisms. 2024 Dec 23;12(12):2666. doi: 10.3390/microorganisms12122666 (PMC11728474; doi:10.3390/microorganisms12122666)
Supplement: Supplementary file 1 [file microorganisms-12-02666-s001.zip]

Archive with 1 entries (1 files):
- microorganisms-3300945-supplementary.pdf
